# Supplementary material for: Genetic variation for rectal gland volatiles among recently collected isofemale lines and a domesticated strain of Queensland fruit fly, Bactrocera tryoni (Diptera: Tephritidae)
Source: PLoS One. 2023 Apr 28;18(4):e0285099. doi: 10.1371/journal.pone.0285099 (PMC10146519; doi:10.1371/journal.pone.0285099)
Supplement: S1 Dataset — This Data Set contains the peaks that were each present in at least half the samples in at least one of the four sex/mating history categories. The “Cage” column denotes the replicates for each of the lines in each generation. “Gen” refers to the generation in which the lines were screened. Headings for columns F—DU give the respective retention times (Rts) of the peaks screened and the data in body of the table are peak areas after baseline adjustment and removal of contaminants from the traces. (CSV) [file pone.0285099.s008.csv]

Cage	Line	Gen	Status	Sex	4.17	4.23	4.61	4.82	4.96	5.2	5.41	6.02	6.06	6.21	6.3	6.53	6.64	6.94	7.08	7.66	8.06	8.38	9.63	9.74	10.41	10.61	10.85	11.04	11.16	11.5	12.27	12.56	12.63	12.96	13.47	13.59	13.82	13.95	14.37	14.86	15.38	15.45	15.63	15.77	15.87	15.99	16.11	16.32	16.45
G10_S06	S06	120	Mixed	Male	0	1022.76	2286.22	1675.31	1388.2	1267.33	2348.4	0	7946.55	4606.39	224.52	779	756.72	2469.05	264.91	3255	307.54	0	1178.26	0	5278.88	112340.95	0	4081.19	1150.25	510.93	0	718.35	36919.87	678891.25	3712.55	60681.78	493.82	626.69	0	341.42	0	0	321.93	922.42	0	216.43	17571.03	0	301.36
G10_S06	S06	120	Mixed	Male	0	0	1994.17	1234.59	1229.03	674.09	2277.73	0	5234.16	2942.02	590.91	673.87	693.55	1956.49	153.22	1086.72	201.12	0	1211.47	0	3925.36	80968.38	0	1383.65	887.41	431.53	0	0	32756.77	564314.38	4983.52	93669.35	467.86	849.92	0	303.49	109.43	0	330.25	801.98	115.29	0	21527.74	0	265.69
G10_S06	S06	120	Mixed	Male	0	0	1084.45	1322.63	1133.06	414.97	1759.77	0	5472.13	3169.19	344.13	603.41	404.8	1840.17	204.42	1138.49	226.72	611.8	1105.91	0	3352.52	70112.68	0	1039.73	685.43	0	0	0	29195.96	505572.62	5518.62	102745.27	321.78	480.38	333.67	223.88	0	132.95	249.69	496.66	118.34	0	0	2686.68	234.15
G12_S06	S06	122	Mixed	Male	0	0	987.55	1169	1284.29	1486.51	2440.77	464.83	5129.18	2873.83	291.48	0	1286.22	777.14	190.85	3494.66	327.29	407.46	909.04	0	4059.71	94391.98	233.75	0	699.86	0	0	0	24177.88	521842.88	2556.53	50440	418.95	571.69	0	317.08	0	0	153.18	308.8	0	0	12571.5	2445.82	179.19
G12_S06	S06	122	Mixed	Male	0	0	1281.01	1313.48	1263.53	745.78	2892.34	0	5454.76	3106.03	572.8	0	644.84	2099.96	207.1	2141.33	246.69	485	1407.69	0	4555.65	96475.2	794.45	3647.07	9541.68	477.49	0	318.77	32735.87	567958.75	3548.28	65052.87	321.05	514.22	448.44	489.19	124.7	0	225.3	11368.17	208.75	224.29	21410.49	0	242.93
G12_S06	S06	122	Mixed	Male	0	182.83	585.53	1457.13	1259.25	1080.95	3652.43	366.85	5492.17	3062.34	800.12	0	505.32	914.94	168.08	4696.18	252.03	606.14	367.48	134.04	2024.45	53885.57	643.33	2848.79	817.8	213.39	0	415.64	7920.39	171751.14	947.82	13458.88	309.22	278.7	476.13	399.29	148.86	44.24	121.89	446.92	157.01	266.06	14643.53	4174.37	237.07
G6_BR05	BR05	6	Mixed	Male	0	211.11	1045.24	562.44	1130.59	580.75	1209.95	0	4106.72	2278.05	342.23	244.48	147.5	3338.32	167.97	1148.8	380.29	0	1461.59	454.08	4905.66	66013.68	193.95	5145.36	1722.69	0	0	207.44	29636.2	335636.25	4811.2	54219.96	207.01	453.01	357.69	229.7	0	0	156.35	983.32	156.09	158.07	0	1887.07	209.78
G6_BR50	BR50	6	Mixed	Male	0	247.53	201.69	516.68	1174.84	755.38	528.91	255.88	5300.89	2958.74	222.41	88.02	502.13	1750.16	294.02	2859.82	468.25	254.92	0	217.81	1063.07	24486.69	740.35	2384.64	1034.64	0	0	0	8680.76	129104.16	1129.93	6010.44	127.98	244.16	0	353.93	96.45	0	0	792.64	166.47	249.16	10392.21	0	227.16
G6_MB09	MB09	6	Mixed	Male	1800.52	0	262.06	340.21	1076.3	1021.1	1776.57	816.17	4086.28	2166.89	594.9	1581.69	0	6658.92	617.04	2067.61	204.9	554.42	696.65	1122.89	4190.28	97566	267.98	1668.36	2327.76	0	403.57	338.79	21477.83	456418.06	2433.89	34425.28	269.44	403.78	430.59	245.03	0	174.17	130.72	1290.09	301	460.98	13928.73	3948.86	450.56
G6_MB46	MB46	6	Mixed	Male	715.7	462.01	584.06	461.45	1175.43	812.02	2862.28	845.2	4741.07	2502.44	810.24	1833.33	327.84	4456.44	0	3651.07	211.35	678.86	1125.45	1498.87	6101.05	146513.25	347.1	2756.44	1591.36	0	1153.87	465.74	33020.39	620052.31	1838.94	29430.9	327.68	798.07	439.83	375.65	0	334.89	228.39	1483.96	313.29	512.96	15636.49	0	450.57
G6_MB64	MB64	6	Mixed	Male	0	0	654.62	0	373.41	0	1148.83	735.03	0	0	366.28	434.65	0	1556.97	0	2290.43	0	0	844.38	310.05	3560.67	75470.18	314.61	1738.11	2633.78	283.54	0	381.55	26272.99	461292.38	3073.25	42164.27	328.23	392.02	0	0	76.12	0	106.82	2578.57	124.85	217.57	9994.07	1939.22	171.46
G6_NB02	NB02	6	Mixed	Male	123.51	251.84	532.21	802.16	1672.8	1645.81	2716.18	0	7032.49	4068.47	766.31	1744.55	0	6679.38	789.71	1770.57	275.3	0	1465.18	1685.35	4000.78	95730.73	310.59	2350.43	2503.97	0	0	486.09	43471.47	877192.12	9294.55	179933.17	421.19	941.68	733.15	418.65	173.33	0	237.01	1846.51	573.4	698.84	22376.87	0	602.62
G6_NB11	NB11	6	Mixed	Male	654.67	359.31	117.73	457.44	1242.05	622.1	1277.56	188.51	4762.02	2655.55	305.84	1107.27	0	6618.53	351.87	1757.76	184.55	224.91	0	997.18	1332.8	38337.04	0	542.95	2319.76	707.82	0	261.54	4100.96	104570.43	867.89	17181.5	232.16	273.84	507.75	442.5	84.09	163.31	0	1435.63	263.12	159.47	11542.85	0	323.2
G6_NB28	NB28	6	Mixed	Male	598.45	508.89	305.62	479.84	1181.04	1070.34	1335.8	232.57	4578.22	2475.9	309.52	1359.43	0	4956.26	257.66	4717.06	256.67	356.36	785.97	1029.37	2765.2	58864.18	533.2	1827	1741.02	0	1350.94	478.9	25519.7	553789	871.47	8506.16	0	581.55	340.1	404.31	128.66	0	154.64	1499.95	354.32	496.3	9955.55	2163.21	452.62
G6_UT01	UT01	6	Mixed	Male	441.76	625.49	209.99	738.5	1386.09	1007.92	896.57	539.13	5482.14	3030.15	221.61	964.91	52.39	4254.38	147.03	6056.27	278.45	293.47	0	1163.1	1335.38	30919.22	226.44	448.31	1867.09	0	0	332.11	8162.46	145164.12	722.96	8395.49	261.63	346.54	990.91	1168.14	310.19	335.83	164.43	2459.02	727.02	927.67	151.36	0	396.76
G6_UT03	UT03	6	Mixed	Male	570.7	687.13	1878.36	656.59	1330.82	1058.26	2216.72	806.68	5277.95	2918.43	839.49	975.13	0	4990.33	0	4908.62	308.64	0	1683.98	845.87	6466.87	126060.73	761.11	7738.79	4014.91	542.07	0	0	73982.48	1215508.88	3343.23	41399.71	490.75	1627.76	0	1078.83	315.6	0	508.37	3948.64	573.67	0	20761.02	4912.73	367.93
G6_UT43	UT43	6	Mixed	Male	447.01	708.48	816.37	749.56	1350.21	1347.16	2254.11	0	5754.28	3290.96	796.15	1379.97	0	3933.75	0	3722.11	281.56	0	1966.64	1119.43	6211.17	149649.62	0	2566.67	1757.76	0	1356.95	0	59254.92	1024162.44	5083.2	81372.64	747.07	1478.48	492.26	1167.2	437.24	331.15	403.36	2671.34	719.41	954.11	20736.02	0	387.49
G6_BR05	BR05	6	Mixed	Male	0	251.51	1202.47	575.47	1334.59	874.42	3779.21	611.52	5771.41	3167.35	1302.33	421.07	337.64	3707.87	518.31	2296.97	369.78	0	1844.67	508.4	6893.99	151187.33	0	11225.54	2162	560.5	0	0	51442.15	902655.81	3587.67	60660.07	403.25	1017.96	0	0	0	0	200.21	874.58	0	297.84	19853.85	4397.09	256.12
G6_BR50	BR50	6	Mixed	Male	0	235.22	822.45	463.56	1265.25	973.36	880.99	0	5074.04	2912.85	261.67	566.93	0	2170.77	205.44	4786.41	320.4	0	1613.55	378.79	3022.06	58486.66	642.34	4073.05	1958.24	319.48	0	0	41056.76	675585.19	3680.82	47691.27	0	682.72	0	394.53	0	0	233.18	1311.72	209.3	332.34	11223.04	3517.51	315.55
G6_MB09	MB09	6	Mixed	Male	0	0	1038.49	0	594.27	905.04	2224.57	891.38	436.09	251.84	674.93	603.72	323.14	2852.51	0	2190.47	0	363.74	982.7	642.25	5140.8	136449.88	306.28	4805.26	975.14	337.12	810.32	0	30503.97	683364.38	3201.99	54067.2	410.8	786.67	0	0	0	0	238.25	479.36	0	368.76	191.96	4673.4	227.61
G6_MB46	MB46	6	Mixed	Male	464.21	296.93	107.86	387.33	1169.99	641.82	858.93	180.17	4313.3	2328.58	127.17	1774.72	0	4335.6	418.36	683.2	243.33	328.38	0	903.52	1312.83	34389.41	0	895.94	1419.3	0	325.89	444.8	5128.98	107438.62	421.32	5440.97	0	167.21	318.62	218.49	0	181.58	0	1175.08	180.8	270.48	3187.36	0	393.07
G6_MB64	MB64	6	Mixed	Male	79.11	0	306.43	0	588.44	0	1043.12	423.63	302.77	210.18	236.9	828.13	172.07	3769.01	0	1935.52	0	345.27	449.74	714.12	1828.97	44646.91	193.57	1326.93	1175.48	0	240.04	370.75	15330.72	304561.47	1360.3	20990.31	101.7	356.67	309.05	189.96	83.81	0	225.57	632.85	176.94	296.9	8928.22	1862.42	222.34
G6_NB02	NB02	6	Mixed	Male	654.42	459.51	414.96	644.92	1743.22	1906.44	2559.16	922.56	5503.37	3078.38	829.53	2118.47	0	4654.65	670.84	17249.52	261.95	508.24	437.19	1400.48	2320.21	73823.34	343.56	2983.97	2288.4	506.19	0	356.65	16682.53	461801.09	1302.99	19815.45	407.45	672.22	379.9	458.31	240.37	0	149.74	1684.41	347.02	498.73	26832.5	9250.78	541.54
G6_NB28	NB28	6	Mixed	Male	579.17	488.18	1072.26	437.01	1128.77	0	1218.71	0	3766.53	2099.95	467.09	1301.69	275.5	4749.85	0	6424.62	0	0	3665.3	693.42	5446.12	96204.89	710.09	3395.87	2733.74	0	1026.1	374.93	94646.46	1207865.12	0	43929.63	0	1147.49	0	449.43	0	0	313.72	2416.07	310	0	0	3820.01	432.31
G6_UT03	UT03	6	Mixed	Male	325.13	644.81	167.13	720.93	1354.57	642.2	1807.67	280.09	5450.56	3111.06	592.7	780.7	0	2456.38	360.93	2535.05	321.05	334.54	445.5	444.37	1784.38	40399.42	251	708.03	1004.05	0	0	258.58	13188.17	256037.92	568.71	4213.5	216.64	420.7	174.2	1006.01	270.48	296.27	151.84	2122.84	617.14	545.5	8112.71	0	268.56
G6_BR05	BR05	6	Mixed	Male	0	448.21	796.3	701.1	1282.12	798.14	1731.37	271.6	5207.53	3006.8	621.99	396.12	197.5	2761.68	252.48	2056.07	336.15	226.12	1168.2	278.57	5399.08	87942.06	285.47	4100.78	2882.86	0	0	0	33454.73	404064.22	2245.67	27072.88	376.46	694.59	396.46	801.09	249.18	0	165.19	2749.29	432.52	606.45	15213.93	2906.56	273.63
G6_BR34	BR34	6	Mixed	Male	0	1108.2	0	747.86	0	0	0	0	1698.17	860.39	0	0	0	0	0	708.57	0	0	1411.9	0	813.86	12547.98	76228.91	0	0	704.53	520.51	0	3519.27	59152.92	7361.44	1130.7	0	0	2968.2	1895.32	0	0	0	1940.74	856.31	0	1982.57	770.51	643.08
G6_MB09	MB09	6	Mixed	Male	0	0	776.77	0	583.02	1274.99	1582.64	1432.97	0	0	437.26	534.63	410.29	1672.35	0	11858.46	0	0	1339.78	637.08	5762.41	132723.23	483.1	3335.77	982.96	0	0	0	43614.11	807186	3962.07	58213.3	378.98	725.06	0	0	142.6	0	159.99	1567.19	0	287.49	18117.32	4877.35	210.55
G6_MB46	MB46	6	Mixed	Male	511.51	396.68	1561.2	443.23	1095.89	0	3187.9	0	4265.18	2292.24	1098.58	1431.84	0	5754.61	0	393.24	0	1241.04	2547.91	653.56	10807.17	249787.5	535.6	4121.96	4142.88	0	0	728.26	61144.97	1106195.12	7871.47	137274.47	324.16	1096.96	0	0	0	0	320.52	17364.75	415.04	613.01	209.86	2919.14	451.98
G6_MB64	MB64	6	Mixed	Male	486.42	0	115.13	0	636.93	681.79	1470.4	1338.18	322.38	256.44	413.98	937.43	0	4221.13	0	2244.61	0	404.04	271.67	741.75	2140.55	73144.37	246.15	489.34	1956.25	0	1061.88	480.81	7912.26	234006.77	470.05	9037.39	205.42	279.02	431.98	296.76	0	156.64	101.73	4328.94	275.72	389.91	120.52	0	214.94
G6_NB02	NB02	6	Mixed	Male	540.04	353.78	123.39	481.14	1267	714.7	266.83	0	4304.19	2385.24	0	1026.04	0	4635.12	241.2	558.72	261.51	246.82	0	661.43	474.26	11262.3	279.81	839	1488.29	0	0	404.53	5464.46	118021.92	296.93	4311.94	0	256.97	0	228.91	0	193.53	105.09	1108.86	279.07	150.85	0	777.31	325.64
G6_UT03	UT03	6	Mixed	Male	0	304.85	0	265.18	389.78	0	1887.89	331.22	324.06	195.03	585.36	404.82	0	1705.68	0	2653.89	0	0	1163.94	352.83	3104.25	60690.93	327.31	1899.51	919.1	409	0	0	38584.23	683816.81	1515.94	15611.08	398.22	710.73	0	945.31	278.88	0	164.42	1621.12	496.98	174.86	18109.12	4248.56	338.68
G6_BR50	BR50	6	Mixed	Male	0	267.66	597.89	439.38	1382.44	1376.01	618.08	402.61	5743.62	3243.35	216.84	382.35	354.87	1942.06	198	5173.54	339.97	547.99	3770.05	694.67	4918.27	71198.7	225.36	2886.45	1537.48	422.19	591.87	0	59463.59	667242.75	2466.17	26668.44	0	770.78	0	0	165.52	0	160.85	1463.93	184.81	401.5	4791.86	930.71	279.06
G6_BR34	BR34	6	Mixed	Male	0	233.8	2209.66	0	1248.87	1280.56	5623.68	723.03	5250.47	2894.64	2068.15	543.21	0	3327.45	0	3228.07	0	0	2412.66	386.06	9538.82	257379.66	560.57	16549.83	7498.94	530.22	0	0	59845.87	1654430.25	0	107383.55	873.85	1474.33	0	0	0	0	260.24	14312.9	0	458.85	30333.82	8043.04	299.12
G6_BR34	BR34	6	Mixed	Male	0	203.97	2174.28	445.36	1365.52	1912.58	1277.63	0	4616.14	2685.66	469.03	694.17	728.55	2342.89	0	8001.65	0	0	1297.4	583.4	4591.34	168413.09	802.41	5828.77	1862.54	486.95	0	0	39357.66	1284610.88	3282.69	79127.47	442.43	1093.28	0	0	0	0	264.53	1115.97	298.91	313.34	0	0	311.33
G8_BR50	BR50	8	Mixed	Male	455.77	2778.88	425.72	2811.44	1234.38	660.72	281.89	0	4274.84	2291.52	0	304.39	386.29	2236.27	417.1	2144.32	281.7	508.91	0	535.56	2255.73	35337.86	387.76	1807.48	1336.14	0	977.66	489.46	25258.95	346110.69	1346.57	12892.11	355.21	910.35	592.2	5436.65	1400.21	1094.51	536.62	7009.1	2522.68	856.56	487.87	1361.7	249.79
G8_MB09	MB09	8	Mixed	Male	710.02	3022.72	493.29	3109.12	1451.35	701.09	1458.22	0	4511.66	2372.47	432.53	522.96	756.9	4211.75	216.5	5214.28	274.45	647.15	0	712.01	3260.06	78924.3	343.98	4046.28	2129.55	597.29	1610	693.91	31848.49	611584.81	2394.72	34062.56	1225.96	1645.34	940.36	5707.39	1517.66	1302.9	718.77	7583.38	2757.62	882.56	468.42	9265.58	372.73
G8_MB46	MB46	8	Mixed	Male	952.72	3558.36	437.59	3695.23	1456.87	998.04	1457.34	778.17	4669.16	2568.43	264.78	1433.46	920.76	7569.15	544.81	6702.21	263.23	1142.34	0	2629.38	3745.46	112782.58	0	5414.43	3514.45	779.99	1542.16	1007.39	27900.82	665227.75	4616.35	85517.29	1468.91	2228.15	1679.41	7236.9	1891.66	1772.34	908.1	10110.48	3570.76	1190.22	614.91	12523.93	481.04
G8_MB50	MB50	8	Mixed	Male	669.47	3254.43	206.86	3088.15	1418.97	892.37	736.69	238.05	4366.3	2325.52	148.96	700.41	467.38	3157.55	511.36	9403.17	233.72	661.61	0	970.78	1236.77	35201.95	475.58	988.7	1346.55	396.08	970.26	628.04	12097.71	280594.28	1132.85	10146.06	889.14	1257.14	1091.11	5540.8	1292.1	966.2	530.58	6687.49	2669.93	884.85	426.11	5269.84	305.54
G8_MB64	MB64	8	Mixed	Male	1043.14	4711.09	364.31	4832.26	1837.93	694.32	2228.28	494.89	5735	3085.64	395.47	2142.13	675.27	5042.93	700.24	13608.69	470.32	1377.04	0	1641.63	3382.17	66711.38	709.86	2387.15	2356.52	0	2644.31	913.18	8264.23	164079.16	1355.86	4831.14	2365.64	1792.06	1030.7	9100.68	2217.48	1648.11	803.96	10777.22	4255.25	1474.78	738.33	11614	531.89
G8_NB02	NB02	8	Mixed	Male	618.49	3304.01	192.75	3260.58	1394.39	860.4	915.73	262.86	4971.85	2623.1	223.1	720.82	558.65	2676.25	238.81	3832.81	232.3	612.22	0	830.97	2863.08	58540.77	0	1097.74	1157.65	308.82	1205.42	519.32	19521.85	369583.47	2276.76	30552.03	848.15	763.04	1093.21	6344.68	1662.34	1446.85	877.04	7877.16	3024.05	1070.31	513.38	6337.14	340.67
G8_NB28	NB28	8	Mixed	Male	600.9	3028.23	244.88	2985.75	1344.33	598.75	507.07	160.35	4696.3	2487.88	0	532.22	220.22	1970.96	418.89	7355.48	239.01	533.87	0	613.47	1624.62	38778.12	391.34	2445.73	893.77	287.12	1263.57	503.38	16045.92	328466.81	879.97	8273.36	613.39	1051.3	634.83	5572.96	1448.03	1137.15	591.36	7015.05	2567.78	885.32	370.36	2287.23	284.15
G8_BR34	BR34	8	Mixed	Male	562.85	3017.53	987.25	2895.85	1350.7	518.62	1477.5	0	4842.57	2612.17	449.86	439.28	891.07	2233.49	0	3641.68	0	622.14	0	837.5	5341.38	172254.64	694.79	12307.4	2097.54	528.71	1243.2	524.5	29189.04	886110.25	2738.87	43267.38	1424.31	2080.48	925.65	5357.56	1335	1125.9	624.23	7010.8	2767.64	1042.43	38104.33	6370.13	290.77
G8_BR50	BR50	8	Mixed	Male	392.24	2421.4	821.15	2319.75	1158.08	1167.59	565.74	0	3862.31	2042.92	0	466.57	761.37	1280.74	0	4944.41	0	0	4105.9	655.68	7395.65	91219.54	1342.19	8482.15	1679.04	379.79	1841.51	328.07	74016.7	721113.94	3352.94	24689.18	759.07	1295.63	639.53	4073.67	1242.05	776.89	450.14	5551.85	1950.34	645.1	22347.68	4810.65	253.45
G8_MB09	MB09	8	Mixed	Male	632.02	3009.48	774.73	3093.05	1472.26	1005.96	1928.07	344.24	4500.99	2359.99	554.25	611.59	1343.36	2840.49	476.28	11178.83	229.96	570.62	0	959.71	4311.37	111881.25	496.54	4013.59	2437.73	659.35	1288.7	774.87	34740.22	701516.5	4581.77	70395.27	1328.4	1966.38	911.74	5575.44	1614.79	1133.63	890.07	7221.23	2745.87	2245.73	51949.08	0	365.68
G8_MB64	MB64	8	Mixed	Male	744	4718.55	1503.31	5310.34	2020.95	1686.88	3126.52	1331.11	7511.16	3837.8	349.03	1454.06	1612.63	4796.63	663.23	39319	414.36	1349.11	0	1442.83	5954.96	148083.23	808.59	26942.63	0	1235.63	1737.94	1025.92	40695.79	1015551.81	4368.33	69097.95	3103.99	3807.6	1253.75	9627.42	3305.88	1850.57	1098.97	11108.92	4703.92	1482.78	953.84	13977.12	433.31
G8_NB02	NB02	8	Mixed	Male	656.67	3198.74	387.9	3020.84	1372.27	617.89	863.15	0	4089.98	2215.13	256.64	531.08	401.64	2229.74	247.65	3200.52	210.63	547.17	0	628.81	1564.9	47414	340.53	4033.65	1409.75	394.71	1229.51	532.55	18002.56	451630.22	1532.44	17700.62	1169.22	1035.25	880.61	5737.75	1561.7	1321.61	684.96	7544.34	2813.95	994.99	422.47	5553.17	283.95
G8_NB28	NB28	8	Mixed	Male	768	3138.45	687.27	3132.18	1276.43	650.22	1579.06	0	3730.99	2199.54	375.96	1437.26	538.76	3825.32	426.03	7369.63	0	910.08	0	2398.16	2932.18	82009.86	1681.56	5729.76	2155.28	513.89	1764.43	748.53	41147.04	890898.75	2803.16	25037.07	1499.06	2365.53	1515.45	6130.46	1638.2	1250.32	832.6	8560.68	3060.51	2493.88	484.99	0	443.7
G8_UT01	UT01	8	Mixed	Male	481.91	2937.09	114.68	3093.8	1371.57	483.82	549.74	718.46	4186.21	2176.45	94.05	388.61	517.55	1650.59	363.32	2628.1	203.56	521.38	0	527.5	961.64	25682.66	449.71	329.28	694.17	0	1172.02	847.12	4240.14	129611.29	1043.88	11476.66	795.31	649.26	0	5845.61	1441.37	1096.21	578.65	7581.44	2844.9	905.72	425.75	6735.29	241.16
G8_BR50	BR50	8	Mixed	Male	443.77	2600.05	764.18	2658.3	1258.47	464.76	818.44	0	4270.8	2410.54	248.43	299.02	639.82	1728.29	805.57	4074.11	205.34	485.07	0	727.45	3406.51	64902.43	792.84	5439.97	1398.46	273.46	1621.6	459.33	29127.42	454664.72	1876.28	14370.06	668.41	1149.91	768.28	4658.96	1180.29	802.85	417.88	5886.82	2115.75	770.88	21178.81	3938.16	267.84
G8_MB09	MB09	8	Mixed	Male	854.59	3950.7	829.08	4147.4	1702.55	1485.56	3744.66	1339.29	5019.87	2603	916.03	1015.95	1119.63	3651.41	479.86	19673.24	393.49	1066.43	0	1920.2	7372.66	170119.11	668.71	11834.03	3151.7	1280.68	2287.88	1214.21	51839.39	981973.81	8699.89	129986.2	2556.44	3574.04	1633.95	8614.03	2850.73	1772.83	1120.94	10475.5	4360.66	1426.46	678.03	20385.2	372.54
G8_MB64	MB64	8	Mixed	Male	777.98	3623.86	1116.47	3564.2	1492.32	1864.09	1531.97	1033.66	5176.81	2746.89	327.19	1445.98	544.08	4754.28	503.38	18323.79	276.88	1821.76	0	3219.2	2912.51	66915.95	792.46	2812.5	2405.11	505.65	1315.93	830.27	38159.14	699750.62	2453.05	24365.73	1379.36	1965.31	1510.81	6305.93	1596.98	1332.4	756.58	8069.05	3162.4	1068.78	480.05	8102.35	451.94
G8_NB02	NB02	8	Mixed	Male	725.97	3567.78	155.97	3636.9	1473.18	580.59	1087.88	0	4502.68	2454.8	167.68	963	589.28	3099.69	576.41	2594.37	274.57	744.3	0	1314.26	884.31	23296.22	240.65	820.14	1073.4	275.57	939.23	580.55	16493.99	342082.22	2171.57	33331.97	758.52	1719.97	1411.16	7891.26	2078.82	1479.04	801	9539.36	3585.16	1163.33	549.6	5329.45	359.18
G8_NB28	NB28	8	Mixed	Male	889.79	3876.42	667.72	4049.72	1626.83	545.22	810.79	341.8	5238.79	2835.93	0	1316.11	484.49	4796.36	522.98	9767.73	456.99	1013.35	0	1475.66	2951.59	96956.48	556.77	1183.07	1933.68	0	1549.81	567.63	26585.95	640781.31	1802.94	31354.42	995.57	1782.16	1135.7	7376.92	2178.66	1614.01	941.51	9296.75	3472.55	1159.43	626.35	4776.07	347.91
G8_UT03	UT03	8	Mixed	Male	573.1	2781.25	756.02	2912.39	1246.17	639.56	340.18	0	4445.07	2416.52	0	531.47	747.99	1662.85	220.43	2113.35	282.11	438.26	0	528.55	1964.38	47744.41	281.32	900.03	724.04	401.48	0	609.5	23692.42	501277.38	1962.99	30358.85	640.99	1175.87	839.61	5245.59	1252.86	983.26	686.97	6278.45	2550.08	853.21	28081.8	6755.84	261.94
G8_BR50	BR50	8	Mixed	Male	447.85	2663.67	710.51	2622.76	1201.25	338.27	450.37	0	4248.2	2294.94	0	479.94	627.16	2080.49	175.19	2780.21	316.56	495.47	1231.66	768.83	3775.15	78336.93	833.72	2587.31	1599.56	0	961.51	481.35	34412.15	582754.5	3608.75	39315.89	647.85	1183.18	762.84	4755.62	1495.82	1023.01	722.55	6102.91	2356.43	775.87	19140.01	0	240.11
G10_BR34	BR34	10	Mixed	Male	254.66	228.91	0	2201.21	1597.06	0	1087.11	0	5414.96	3077.49	0	1017.69	0	2309.62	0	2305.99	0	0	0	0	716.89	11891.46	639.92	667.75	789.14	647.09	915.96	424.12	3215.48	41428.62	730.25	1958.52	0	0	540.3	375.68	0	0	0	1201.1	451.49	159.93	6063.68	1862.36	262.63
G10_BR39	BR39	10	Mixed	Male	148.94	315.42	0	1586.42	1324.55	422.25	1136.85	0	5492.65	3091.11	0	1038.25	0	2217.76	0	2219.84	0	0	0	0	738.44	11837.4	685.98	759.84	971.22	766.46	1093.27	0	3093.63	40846.27	724.63	1964.47	0	0	554.09	541.19	0	0	0	1038.19	331.48	137.54	5799.55	1787.73	272.17
G10_BR50	BR50	10	Mixed	Male	0	569.26	209.87	1446.28	1263.02	570.86	293.92	0	5498.64	3167.52	0	393.22	237.49	1789.12	220.69	1155.08	278.4	0	485.53	0	689.65	13347.37	229.01	888.79	1707.73	396.01	0	270.79	8082.58	141624.56	761.66	5965.83	0	142.81	359.15	224.58	0	0	73.77	1785.78	0	0	0	894.59	200.09
G10_MB09	MB09	10	Mixed	Male	375.92	547.6	0	1736.13	1417.39	0	1072.65	0	5321.35	2983.16	0	1344.34	0	4682.04	0	3116.4	0	0	0	0	514.04	13329.3	0	460.57	1067.79	0	0	0	1702.44	49591.24	394.58	872.72	0	0	0	356.09	0	275.76	295.39	866.23	0	160.52	6760.89	2607.35	475
G10_MB64	MB64	10	Mixed	Male	375.59	264.82	200.91	1614.73	1344.46	869.95	1056.08	202.72	4920.04	2775.87	208.25	1218.09	441.46	4413.3	174.51	2528.59	207.35	452.08	1088.32	509.51	2047.69	47214.46	217.23	3459.5	3769.23	292.48	0	307.88	24756.43	424582.72	2870.92	46824.34	428.67	868.2	659.43	475.29	101.13	354.29	344.59	2918.87	295.94	311.79	19698.48	0	359.16
G10_NB02	NB02	10	Mixed	Male	296.64	0	245.57	1435.56	1318.92	1038.63	1572.59	0	4944.76	2835.56	258.45	591.48	420.91	3856.91	157.71	6223.52	196.29	0	1081.69	0	2280.6	65512.28	300.95	5438.33	1512.11	464.07	863.44	333.74	26038.86	664571.12	2866.23	43894.94	496.22	672.17	0	442.45	0	341.07	331.79	703.92	248.87	349.01	0	3757.48	276.63
G10_NB11	NB11	10	Mixed	Male	354.84	222.01	376.82	1345.96	1396.83	486.39	816.9	0	4677.52	2654.24	143.15	760.49	317.1	4817.16	230.83	2773.06	194.53	0	759.98	196.45	1956.17	46016.99	312.37	1435.13	1337.5	0	0	318.79	16863.91	291782.06	2813.46	39131.54	350.29	616.43	0	305.38	68.36	349.45	301.46	804.24	200.16	203.65	14498.51	3771.85	340.44
G10_BR34	BR34	10	Mixed	Male	0	666.06	181.41	1246.06	1243.58	519.35	663.39	0	4351.67	2399.17	0	809.57	131.73	1569.36	206.86	1148.5	220.4	0	857.42	0	1577.13	34851.36	305.86	1053.85	751.73	175.14	541.98	277.88	12841.68	259777.17	1155.97	16309.63	238.74	396.38	500	269.76	0	242.49	145.19	1027.71	167.87	258.64	0	1336.52	244.87
G10_BR50	BR50	10	Mixed	Male	0	0	278.96	1084.93	1135.37	828.83	492.22	0	4682.99	2587.9	0	463.04	187.62	1264.84	0	2165.48	234.41	423.8	1005.1	0	1504.88	24552.72	525.25	586.65	546.94	0	686.98	0	13656.89	184449.14	1183.61	6946.48	172.07	297.54	320.25	391.37	0	0	0	668.62	0	0	7124.61	2845.44	0
G10_MB09	MB09	10	Mixed	Male	404.06	0	607.13	1457.9	1237.73	880.41	1235.19	249.48	5365.64	2962.58	152.4	1084.63	464.19	3693.74	298.32	7001.64	263.18	0	844.03	184.66	2604.39	61400.29	478.28	2199.25	1005.12	313.15	708.72	402.92	20876.74	391346.53	2781.6	38529.43	469.14	736.3	0	358.22	0	230.75	318.05	736.56	275.26	270.33	15844.63	4467.49	274.9
G10_MB64	MB64	10	Mixed	Male	339.28	343.96	404.66	1269.49	1365.77	624.17	944.96	323.3	4328.55	2343.3	150.37	1023.57	520.45	2560.45	153.63	5718.9	173.03	0	835.72	266.3	1762.43	39992.62	221.97	1986.09	808.5	274.91	938.29	293.39	12298.89	254353.16	2761.64	45614.36	408.36	528.78	440.24	428.7	81.74	291.64	263.93	871.66	214.1	195.88	18248.94	6863.95	303.29
G10_NB02	NB02	10	Mixed	Male	338.81	164.38	213.92	1398.49	1357.87	702.52	1018.49	170.24	4891.83	2694.38	0	908.62	268.09	3903.68	168.64	1979.58	206.8	0	1001.58	0	1111.29	31150.29	0	3055.84	982.19	0	731.09	353.54	16580.35	462699.09	1724.32	32938.21	426.43	601.23	0	269.22	0	323.7	189.95	585.97	214.4	298.8	12394.34	0	262.95
G10_NB28	NB28	10	Mixed	Male	383.33	314.75	189.59	1404.82	1297.6	500.07	847.87	140.93	4883.6	2700.33	169.96	1014.18	190.76	4759.07	143.75	7502.22	221.9	716.71	637.18	205.92	1474.73	29955.57	715.76	1924.45	9479.06	368.09	1022.5	289.81	10834.09	183831.03	1732.89	10756.33	356.9	576.11	274.12	291.69	132.99	190.41	191.93	10008.54	500.25	501.39	11179.86	2780.85	330.77
G10_UT01	UT01	10	Mixed	Male	0	128.67	561.42	1324.98	1238.26	474.14	1499.52	423.75	4926.02	2758.62	199.64	751.87	294.5	10548.67	159.44	1888.66	217.28	0	938.46	0	2089.64	41779.63	314.75	2754.56	14285.72	237.08	0	263.84	24042.51	394235.25	1810.69	24431.97	316.8	565.51	493.35	408.79	72.79	310.82	268.03	13685.13	222.8	277.83	14680.46	2366.92	301.27
G10_BR05	BR05	10	Mixed	Male	0	287.27	251.46	898.94	1027.05	427.2	679.01	0	4032.99	2246.35	192.93	435.31	237.84	973.65	138.94	902.3	254.69	0	618.98	0	3624.68	45689.29	131.71	2076.74	487.14	0	820.4	0	13814.33	169528.47	1884.52	17835.54	465.45	557.2	363.1	280.94	0	0	127.5	780.42	184.09	307.16	8375.84	1448.87	192.75
G10_BR50	BR50	10	Mixed	Male	0	226.09	518.72	1233.65	1281.87	1306.85	1075.35	269.41	4748.84	2598.8	189.62	726.98	487.05	1593.2	310.47	8340.75	0	0	825.91	0	2699.92	53340.08	640.4	2738.39	1059.31	260.91	1004.7	308.25	24678.67	361298.72	2281.12	18968.45	387.26	749.46	420.96	401.69	0	0	142.62	610.53	147.71	239.68	15627.75	3706.77	258.51
G10_MB46	MB46	10	Mixed	Male	510.45	305.9	191.37	1474.79	1436.54	522.84	1209.46	156.04	4250.49	2441.66	164.55	1324.62	160.83	5808.81	260.46	2204.14	226.57	290.28	0	384.52	1540.83	37226.7	116.69	701.16	1606.6	0	1055.78	374.87	10021.39	206731.97	1800.69	28755.75	326.23	541.22	397.92	512.53	82.97	385.41	266.08	889.19	266.2	256.35	8242.4	2293.57	364.47
G10_MB64	MB64	10	Mixed	Male	335.13	0	528.57	1406.5	1400.75	903.77	886.29	301.66	4327.44	2322.82	266.35	956.1	426.57	5277.66	102.61	4801.45	133.54	753.09	961.73	250.09	3652.54	75523.57	608.76	8043.09	1963.25	642.03	990.89	243.26	24759.98	468699.03	2411.24	24087.05	598.97	1114.85	0	509.06	112.28	327.02	350.25	745.01	297.81	564.96	0	3088.8	348.89
G10_NB28	NB28	10	Mixed	Male	211.22	0	527.73	1376.16	1448.1	1602.44	1546.62	450.49	4673.94	2557.87	291.62	605.91	362.92	4023.36	0	15995.65	0	0	2558.88	0	4590.41	91035.09	1295.81	7792.61	1237.31	825.05	1136.97	408.07	54015.95	843477.81	6373.5	59106.39	763.26	1324.77	0	557.81	0	203.6	456.12	539.86	256.31	539.6	29997.85	5396.4	294.47
G10_BR50	BR50	10	Mixed	Male	349.5	368.41	323.05	1417.99	1305.45	624.72	1466.03	0	4942.94	2752.55	227.29	772.03	211.08	39892.07	256.09	8051.76	246.8	0	574.38	0	1529.07	29484.84	279.27	1238.37	52172.6	223.78	831.54	406.99	18166.71	274144.03	802.44	7398.12	399	632.5	323.27	444.06	163.91	245.48	364.19	56545.57	316.09	164.65	9884.26	2818.75	303.45
G10_MB09	MB09	10	Mixed	Male	468.79	215	201.38	1610.78	1364.37	621.84	869.73	0	4875.85	2808.54	100.7	1565.36	314.05	6518.63	164.68	5584.88	177.5	268.88	1013.25	413.84	4693.59	67995.22	192.13	2191.45	1733.58	0	1388.12	381.27	18542.08	274392.88	2072.75	34795.1	388.42	586.23	0	435.6	0	443	266.3	952.28	293.52	182.62	0	1476.43	361.93
G12_BR34	BR34	12	Mixed	Male	0	251.43	315.04	1601.57	1457.84	1316.63	804.76	303.52	5189.52	2933.47	0	367.86	349.94	1651.04	186.28	2451.84	244.22	463.23	1537.34	0	3971.22	131992.98	386.38	5380.92	1517.6	533.44	449.06	0	28108.32	800049.19	2079.72	40655.56	354.12	540.21	462.55	453.05	0	0	244.15	973.36	367.09	433.93	15142.13	2535.86	237.98
G12_BR39	BR39	12	Mixed	Male	73.44	136.12	529.26	1557.56	1412.89	749.48	1250.23	0	5159.66	3116.3	110.8	196.81	250.59	1867.65	185.06	2495.86	274.27	771.95	607.18	208.03	1474.29	35389.86	459.91	1200.99	951.35	0	0	188.14	8084.02	180871.08	1216.47	13350.76	0	0	300.82	400.29	84.04	109.8	127.6	756.74	177.81	398.49	0	1066.69	256.02
G12_BR50	BR50	12	Mixed	Male	0	0	0	1417.06	1284.61	944.7	403.2	0	5331.08	3129.16	0	0	0	695.83	180.52	1775.92	287.97	400.64	0	0	426.27	15565.55	234.43	1285.98	400.26	383.39	503.36	0	642.56	28056.85	0	385.95	0	0	0	330.11	0	0	0	484.61	0	0	7470.24	2797.46	0
G12_MB09	MB09	12	Mixed	Male	0	0	0	368.87	582.79	335.48	1532.99	293	291.48	245.28	488.66	0	0	1575.88	0	906.2	0	579.95	426.16	349.49	1104.35	28714.15	0	562.16	3246.07	0	295.2	245.38	5732.85	160523.08	676.56	16615.23	140.2	160.64	446.71	444.31	57.93	133.94	116.48	1735.14	110.47	0	8403.52	0	149.84
G12_MB50	MB50	12	Mixed	Male	0	0	0	0	390.73	0	419.9	0	243.85	144.06	136.31	0	0	775.29	0	814.31	0	412.29	0	0	565.65	15350.59	0	599.61	416.04	0	0	0	3237.89	62343.27	489.4	5679.27	0	0	0	0	0	0	0	340.99	0	0	3349.95	0	0
G12_MB64	MB64	12	Mixed	Male	0	0	0	0	513.53	367.01	686.94	0	385.1	226.89	238.85	0	0	311.93	0	951.28	0	333.2	0	0	0	8963.01	0	604.23	0	0	0	0	764.2	19577.45	0	543.86	0	0	0	0	0	0	0	0	0	0	2926.35	0	0
G12_NB02	NB02	12	Mixed	Male	0	0	0	1671.32	1453.63	848.15	1077.97	456.6	5440.68	3118.2	0	0	171.72	1886.82	159.77	2690.44	0	558.26	1143.82	0	1459.68	44694.44	0	5053.98	1556.87	0	838.07	0	11250.67	226963.69	1429.13	17594.82	0	546.69	0	504.66	0	0	0	790.39	0	0	18090.43	4458.15	0
G12_NB11	NB11	12	Mixed	Male	0	0	196.24	432.98	755.87	0	2441.09	0	677.76	486.87	826.33	0	337.89	577.29	0	360.16	0	549.73	1884.02	278.04	4565.98	90819.22	352.81	7852.27	0	0	0	0	58631.21	944225.62	4532.69	67528.06	338.27	823.88	0	643.23	0	419.06	320.13	526.22	306.14	353.96	19393.6	0	240.95
G12_UT03	UT03	12	Mixed	Male	192.82	404.17	134.38	2010.33	1625.59	657.34	597.35	214.75	5330.01	3416.96	0	287.48	381.2	2692.91	232.04	4806.46	222.28	627.06	0	414.12	1436.45	27934.76	0	1057.31	1402.3	0	0	423.07	8420.6	179407.45	496.98	3980.44	127.59	419.95	349.04	693.88	280.06	319.97	236.16	787.43	307.11	277.42	9786.39	2809.33	314.18
G12_BR34	BR34	12	Mixed	Male	0	0	373	1800.05	1618.18	1918.17	1572.68	0	5583.9	3271.83	0	435.65	378.02	2090.75	160.58	6145.54	282.55	656.3	1992.81	0	4205.02	103896.45	544.17	7460.49	1385.17	676.26	0	0	41656.09	914407.5	2555.72	36934.51	350.7	527.29	607.67	560.92	0	0	237.03	547.55	268.05	263.67	0	2851.13	280.42
G12_BR50	BR50	12	Mixed	Male	0	245.12	208.65	1304.33	1283.41	1293.67	855.64	382.4	5336.46	2982.9	0	114.25	284.04	2216.58	183.5	9600.75	237	406.22	612.54	270.02	1733.23	40624.43	543.97	2387.23	4187.22	0	916.88	0	5866.02	128569.39	432.38	3480.12	0	0	0	365.5	196	162.54	144.58	2387.04	181.38	170.75	12971.93	4347.61	224.85
G12_MB09	MB09	12	Mixed	Male	54.53	0	169.04	251.05	544.04	1147.81	916.45	552.86	572.73	386.98	292.86	0	662.41	509.28	0	3602.15	0	230.82	678.5	196.42	2004.85	48836.74	268.28	3280.75	597.78	295.9	446.31	250.36	18792.49	326195.19	1873.27	24087.56	249.88	479.07	442.42	315.75	0	0	189.16	517.79	0	218.29	16175.26	0	103.79
G12_MB46	MB46	12	Mixed	Male	0	0	253.15	593.95	961.54	906.75	758.85	1064.38	1372.05	885.72	188.71	0	451.94	661.8	0	4460.83	0	412.44	0	264.53	1698.67	59132.61	596.35	1040.94	723.43	0	460.38	191.14	4445.9	133884.36	532.8	8069.83	401.85	404.07	356.54	376.07	194.97	0	0	305.56	0	227.84	15763.74	0	224.15
G12_MB64	MB64	12	Mixed	Male	339.28	343.96	404.66	1269.49	1365.77	624.17	944.96	323.3	4328.55	2343.3	150.37	1023.57	520.45	2560.45	153.63	5718.9	173.03	0	835.72	266.3	1762.43	39992.62	221.97	1986.09	808.5	274.91	938.29	293.39	12298.89	254353.16	2761.64	45614.36	408.36	528.78	440.24	428.7	81.74	291.64	263.93	871.66	214.1	195.88	18248.94	6863.95	303.29
G12_NB28	NB28	12	Mixed	Male	0	0	154.63	0	443.78	222.18	468.32	102.9	282.42	207.62	176.31	0	0	583.7	0	4695.05	0	0	0	0	810.68	19190.66	118.11	1806.05	229.47	0	0	0	5715.49	126461.78	406.76	4259.72	0	0	0	159.71	0	0	0	202.02	0	169.36	4238.55	0	0
G12_UT01	UT01	12	Mixed	Male	57.17	243.58	182.76	1626.11	1303.65	394.82	1609.74	190.29	5346.69	3095.62	0	180.85	149.83	2113.68	180.54	649.49	196.48	679.89	0	248.17	994.79	23086.56	135.67	1437.84	1284.28	0	0	0	5647.72	125545.65	648.96	7225.28	154.64	301.4	394.04	429.67	57.49	111.43	96.03	884.66	231.42	192.47	7647.13	1089.86	239.94
G12_BR05	BR05	12	Mixed	Male	0	0	280.06	1257.76	1142.64	734.12	1426.23	452.68	5239	3028.09	298.34	0	461.51	620.6	179.3	4010.31	281.52	446.67	826.79	0	4507.27	120910.41	258.55	8792.67	0	432.79	1002.43	0	28204.35	544676.38	1970.68	24265.45	353.71	548.09	351.63	308.5	0	0	131.34	669.61	181.59	381.13	0	3071.89	246.87
G12_BR50	BR50	12	Mixed	Male	48.8	111.65	118.31	1530.42	1430.9	556.9	543.5	0	5371.73	3048.82	0	0	0	2854.08	0	566.99	218.87	0	0	0	357.7	8549.16	0	369.03	2865.07	415.78	0	0	1780.77	33350.92	294.16	1562.17	0	0	0	356.63	0	305.34	0	1429.31	0	0	1766.94	635.34	190.85
G12_MB46	MB46	12	Mixed	Male	0	0	0	0	274.67	0	231.84	391.8	0	0	0	0	0	230.05	0	384.7	0	0	0	0	446.64	12922.2	0	821.23	0	0	0	0	1075.78	25332.58	251.43	3966.07	0	0	0	0	0	0	0	0	0	0	3501.76	0	0
G12_MB64	MB64	12	Mixed	Male	0	0	0	0	627.16	581.81	263.01	0	525.83	302.67	0	0	0	446.93	0	902.08	0	0	0	269.65	366.77	8354.26	0	569.12	271.95	327.21	0	0	1539.97	31352.45	0	2591.48	0	0	270.43	0	0	0	0	0	0	0	3217.86	0	0
G12_NB02	NB02	12	Mixed	Male	0	0	0	303.53	634.36	485.06	276.27	0	507.86	413.39	0	0	0	617.54	0	683.97	0	0	0	0	390.62	11799.1	0	556.31	345.49	0	0	0	4491.95	89583.21	444.17	6008.37	0	0	0	0	0	0	0	295.03	0	0	3725.47	0	0
G12_NB28	NB28	12	Mixed	Male	0	0	0	0	464.92	487.77	790.2	365.27	424.24	307.18	212.87	0	0	693.51	0	4063.58	0	283.01	0	0	782.64	24955.06	424.74	1952.43	450.51	461.52	0	0	4801.83	125661.95	375.09	4114.24	0	0	0	0	0	0	0	330.73	0	0	6563.09	0	0
G12_UT03	UT03	12	Mixed	Male	0	244.95	192.68	1667.66	1507.02	683.4	802.04	489.78	5221.19	3138.51	0	239.47	272.64	1708.76	240.17	2975.1	263.33	471.85	670.66	354	1301.63	37415.64	281.5	2438.77	864.2	310.2	0	332.12	13817.63	306891.53	966.58	15446.66	264.49	441.31	378.67	647.81	425.45	488.57	299.3	877.24	380.32	319.89	12767.48	4062.98	304.75
G12_BR50	BR50	12	Mixed	Male	0	0	0	1332.27	1160.75	2018.53	948.74	742.73	5558.48	3141.43	0	0	995.78	990.09	170.56	7045.36	258.7	0	0	0	1588.66	47338.63	732.88	2942.73	1095.44	0	0	0	10245.16	246861.5	1086.7	9717.43	392.34	601.03	0	617.03	0	0	0	835.47	0	296.39	21364.38	7752.15	0
G12_MB09	MB09	12	Mixed	Male	81.77	0	0	252.61	563.82	587.4	669.49	307.63	598.86	371.03	186.09	0	328.84	414.45	0	1415.26	0	272.72	0	195.12	997.21	23942.85	172.36	597.7	294.6	0	0	98.74	8838.87	193419.8	943.91	11658.64	167.22	318.46	345.96	249.48	0	0	140.47	304.3	112.14	171.28	9560.2	2553.08	98.61
G12_MB64	MB64	12	Mixed	Male	0	0	232.92	0	509.12	515.48	717.76	427.54	317.49	196.51	276.49	205.36	0	1512.08	0	2284.36	0	286.75	0	191.95	1168.1	33671.1	305.65	997.53	818.06	0	0	0	5552.4	127582.6	777	8022.23	112.87	207.31	209.58	301.2	70.63	0	50.37	543.85	0	0	9980.17	0	123.21
[truncated: 75 more columns]
