# Supplementary material for: Genetic variation for rectal gland volatiles among recently collected isofemale lines and a domesticated strain of Queensland fruit fly, Bactrocera tryoni (Diptera: Tephritidae)
Source: PLoS One. 2023 Apr 28;18(4):e0285099. doi: 10.1371/journal.pone.0285099 (PMC10146519; doi:10.1371/journal.pone.0285099)
Supplement: S2 Dataset — This Data Set contains all the peaks that were present in at least half the S06 samples in at least one of the sex/mating history categories. Observed KIs are shown across the top and the data in the body of the table are peak areas after baseline adjustment and removal of contaminants from the traces. (CSV) [file pone.0285099.s009.csv]

Status	Sex	674	695	702	709	752	786	789	843	848	867	883	902	933	939	955	972	981	992	1019	1026	1028	1059	1064	1072	1083	1094	1115	1123	1127	1132	1142	1157	1159	1164	1171	1174	1175	1179	1182	1183	1184	1185	1187	1188	1189	1201	1212	1216
Mixed	Male	34386855.47	0	19977978.52	162712778.3	12457079063	14048704.83	8337944.641	700909453.1	53317631.84	52649652.1	400337548.8	1052129648	11230649.41	329843115.2	48803898.93	28489806.52	6554216.309	20384959.72	13655787.96	4850594063	71074892.58	0	0	0	0	97475207.52	60117147.22	107791428.2	50142751.47	673241015.6	27313404375	0	702238710.9	254393349.6	0	0	244597543.9	52692235.11	768235664.1	0	0	0	50594351.81	138183237.3	0	8851190625	2.54E+11	484060986.3
Mixed	Male	37404001.47	0	7263580.17	409685419.9	9244036875	38683894.04	13543351.14	657058242.2	46940130.62	25458773.8	149015127	450036269.5	15530928.96	239438276.4	17364592.9	32678437.5	0	11363268.13	4759484.253	1944893789	35187949.22	0	0	0	0	112208327.6	25426047.36	60339737.55	12071388.25	652394824.2	24699459375	0	638652890.6	300669902.3	0	0	253001748	65807014.16	473058691.4	0	0	0	48805290.53	107899064.9	69292778.32	9977636250	2.63E+11	701394023.4
Mixed	Male	51299300.54	0	8248685.303	1449590977	8487950625	132268608.4	43004403.08	452975537.1	25972011.11	32047686.77	161623681.6	971978085.9	15273664.86	206618584	45266835.94	31082270.51	0	17122950.44	4932295.532	2362841016	48458770.75	0	0	0	0	217650527.3	91093447.27	151002509.8	0	577356093.8	21077431875	0	411494707	163259545.9	0	0	100650556.6	38345646.97	325957265.6	0	0	0	10918439.94	51804613.04	0	10837629375	2.96E+11	670367871.1
Virgin	Male	49951644.29	0	0	13019576.11	9698129063	1489649.391	455605.631	564974121.1	137028720.7	25052697.14	179928544.9	2249207813	32604821.78	47079686.28	128775717.8	98647397.46	2886863.708	35292084.96	17093981.32	608439902.3	60401469.73	0	0	0	0	269042021.5	188761289.1	149632880.9	70855363.77	657799863.3	18569808750	0	56849809.57	697995820.3	71584914.55	0	918368027.3	136933491.2	392758066.4	0	0	0	189128715.8	324843486.3	184513081.1	13982505938	3.13E+11	0
Virgin	Male	23560929.57	0	0	19145.992	1900267148	0	0	175300019.5	16869876.71	10406857.91	22515223.39	106099218.8	1742793.159	292217021.5	1140347.672	16145370.48	0	1925805.588	5626986.237	1678848164	35206259.77	0	0	0	0	45134688.72	0	0	48364002.69	325592490.2	12868205625	0	156697543.9	122426557.6	87070385.74	0	29468062.13	41144095.46	151471918.9	0	0	0	84233649.9	65309099.12	29507340.09	3812567813	1.17E+11	315343652.3
Virgin	Male	111862814.9	0	0	604801699.2	20333165625	0	0	1244049492	97726560.06	0	58776353.76	1015114336	0	0	17365592.65	142471611.3	0	3828135.681	6568073.73	110643544.9	0	0	0	0	0	75497482.91	20198065.8	0	0	425338212.9	27136018125	0	7488252.869	768091582	7602724.915	0	403443222.7	16958527.22	1047627188	0	0	0	51475100.1	52633212.89	0	11807582813	3.57E+11	538311738.3
Mixed	Female	147738222.7	79198286.13	0	0	0	44845349.12	68416025.39	0	0	0	0	0	0	28865022.58	0	738298.817	3107089.462	0	39493634.03	3162715313	24492456.67	0	549875332	362449101.6	146251494.1	0	0	0	0	20759181.52	1080726914	24461253.66	83862847500	0	0	11032845000	85168000.49	0	0	2204215078	9615188.599	48368781.74	0	0	0	511744511.7	17748879375	141716352.5
Mixed	Female	137646621.1	93541406.25	0	0	0	34698577.88	78985173.34	0	0	0	0	0	0	37109165.04	0	913736.916	1828801.346	0	34745958.25	3190305469	23451727.3	0	37838891.6	257595937.5	18325486.45	0	0	0	0	13776108.4	836646445.3	6792926.331	49701592500	0	0	4612816875	29813338.62	0	0	217996831.1	108296.986	94755161.13	0	0	0	437039209	18436140000	113431626
Mixed	Female	79433276.37	44533641.36	0	0	0	23554237.06	36772199.71	0	0	0	0	0	0	25452982.18	0	0	0	0	22878940.43	2005714453	15143778.08	0	16311401.37	151833969.7	19566934.2	0	0	0	0	9079451.294	791959570.3	1096198.54	28171359375	0	0	4697251875	35275609.13	0	0	810681914.1	1927711.029	50184891.36	0	0	0	316623281.3	16246440000	64229150.39
Virgin	Female	2554409.637	0	0	0	0	0	0	0	0	0	0	0	0	0	0	3775223.007	0	0	0	784042558.6	0	0	0	440324648.4	2662026.215	0	0	0	0	5779095.154	1158927891	0	2.50E+11	0	0	2206456641	0	0	0	157548061.5	0	34296364.75	0	0	0	853185468.8	55743738750	67012185.06
Virgin	Female	242297680.7	72134223.63	0	0	0	15765494.39	27732753.3	0	0	0	0	0	0	23691860.96	0	20684542.24	6197037.964	0	35437862.55	1981915547	50455718.99	25411809.08	55820174.56	2321606953	166668618.2	0	0	0	0	52172424.32	3364767656	8746976.624	3.93E+11	0	0	25130167500	187573359.4	0	0	1059963398	0	327204375	0	0	0	2444778750	1.24E+11	500646503.9
Virgin	Female	35246033.94	0	0	0	0	0	0	0	0	0	0	0	0	34187717.29	0	14805782.78	13499845.28	0	108760854.5	2744456484	84662885.74	62698315.43	107901525.9	4348980000	448008105.5	0	0	0	0	20842717.9	1535405742	19420070.8	3.56E+11	0	0	79636980000	505277812.5	0	0	2435629219	0	414931494.1	0	0	0	2193591328	53598221250	1105300547
[truncated: 49 more columns]
